# Supplementary material for: Dynamics and Function of Foliar Endophytic Bacterial Communities of Ammopiptanthus mongolicus Across Different Leaf Growth Stages
Source: Plants (Basel). 2026 Jan 13;15(2):240. doi: 10.3390/plants15020240 (PMC12844642; doi:10.3390/plants15020240)
Supplement: Supplementary file 1 [file plants-15-00240-s001.zip]

Archive with 2 entries (2 files):
- Supplementary Material -Figures.pdf
- Supplementary Material-Tables.pdf
